# Supplementary material for: Empathizing-systemizing cognitive styles: Effects of sex and academic degree
Source: PLoS One. 2018 Mar 26;13(3):e0194515. doi: 10.1371/journal.pone.0194515 (PMC5868797; doi:10.1371/journal.pone.0194515)
Supplement: S1 Dataset — (XLS) [file pone.0194515.s004.xls]

## Sheet: S1Dataset
Subject Serial #	Behavior Score	Revised Score	Major	Sex	Major Group
1	50	85	Computer Engineering	F	Science
2	33	59	Chimichal Biology	F	Science
3	41	30	Chimichal Biology	F	Science
4	71	47	Business and Technology	F	Humanities
5	63	89	Mechanical Engineering	M	Science
6	60	98	Computer Science	M	Science
7	45	83	Chimichal Biology	M	Science
8	42	73	Computer Science	M	Science
9	27	85	Chimichal Biology	F	Science
10	51	85	Computer Engineering	M	Science
11	56	85	Chimichal Biology	M	Science
12	41	32	Chimichal Biology	F	Science
13	40	49	Biomedical Engineering	F	Science
14	51	87	Biomedical Engineering	F	Science
15	39	72	Chemical Engineering	M	Science
16	37	90	Mechanical Engineering	F	Science
17	52	39	Chimichal Biology	F	Science
18	32	53	Biomedical Engineering	F	Science
19	47	84	Chimichal Biology	M	Science
20	47	77	Mechanical Engineering	F	Science
21	33	56	Chimichal Biology	F	Science
22	40	76	Civil Engineering	M	Science
23	53	50	Biomedical Engineering	F	Science
24	50	28	Engineering Management	F	Humanities
25	35	75	Mechanical Engineering	M	Science
26	51	65	computer science +mathematics	M	Science
27	52	105	Mechanical Engineering	M	Science
28	37	93	civil Engineering	F	Science
29	54	80	Computer Engineering	M	Science
30	58	74	Chemical Engineering	M	Science
31	25	52	Mechanical Engineering	F	Science
32	35	58	computer science	F	Science
33	53	70	Business and Technology	F	Humanities
34	35	38	Business and Technology	F	Humanities
35	32	63	Computer Science	M	Science
36	24	52	Cyber Security	M	Science
37	28	95	Mechanical Engineering	F	Science
38	48	56	Electrical Engineering	F	Science
39	46	61	Environmental Engineering	M	Science
40	16	93	Computer Science	M	Science
41	32	71	Mechanical Engineering	M	Science
42	46	55	Chemical Engineering	F	Science
43	64	103	Naval Engineering	F	Science
44	45	49	Chemical Engineering	F	Science
45	43	67	Biomedical Engineering	F	Science
46	44	66	civil Engineering	F	Science
47	65	78	civil Engineering	F	Science
48	36	88	Biomedical Engineering	M	Science
49	25	69	Chemical Engineering	M	Science
50	36	54	Quantum Physics	F	Science
51	45	63	Music and Technology	F	Humanities
52	56	58	Biomedical Engineering	F	Science
53	62	88	Chemical Biology	M	Science
54	67	67	Chemical Biology	M	Science
55	37	91	Biomedical Engineering	F	Science
56	36	63	Mechanical Engineering	M	Science
57	33	70	Chemical Biology	F	Science
58	45	86	Computer Engineering	F	Science
59	41	49	Biomedical Engineering	F	Science
60	45	90	Chemical Engineering	M	Science
61	52	58	Mechanical Engineering	M	Science
62	46	91	Mathematics / Pre dental	F	Science
63	67	80	Chemical Engineering	F	Science
64	44	54	Chemical Biology	F	Science
65	38	27	Business and Technology	F	Humanities
66	46	82	Mechanical Engineering	M	Science
67	25	77	Environmental Engineering	M	Science
68	39	89	Systems and Technology in Society	M	Science
69	40	72	Chemical Biology	M	Science
70	34	77	Biomedical Engineering	F	Science
71	30	49	Quantitative Finance	M	Science
72	36	73	Social Science	M	Humanities
73	51	56	Mechanical Engineering	M	Science
74	61	107	Chemical Biology	F	Science
75	32	64	Computer Science	F	Science
76	50	41	Engineering Management	F	Humanities
77	38	54	Chemical Engineering	M	Science
78	43	74	Chemical Engineering	F	Science
79	30	57	Mechanical Engineering	M	Science
80	49	98	Mechanical Engineering	F	Science
81	50	83	civil Engineering	F	Science
82	39	43	Naval Engineering	M	Science
83	56	101	Biomedical Engineering	M	Science
84	31	62	Mechanical Engineering	M	Science
85	46	17	Biomedical Engineering	F	Science
86	55	88	Visual Arts and Technology	F	Humanities
87	26	55	Music and Technology	F	Humanities
88	20	130	Chemical Engineering	F	Science
89	41	54	Computer Science	M	Science
90	49	66	Computer Engineering	M	Science
91	41	73	Business and Technology	F	Humanities
92	58	64	Mechanical Engineering	F	Science
93	39	53	Quanitative Finance	M	Science
94	35	40	civil Engineering	M	Science
95	40	66	Biomedical Engineering	F	Science
96	41	37	Biomedical Engineering	M	Science
97	42	76	Mechanical Engineering	M	Science
98	33	83	Computer Science	M	Science
99	43	88	Computer Engineer	M	Science
100	47	49	Mechanical Engineering	F	Science
101	50	62	Biomedical Engineering	M	Science
102	52	90	Electrical Engineering	M	Science
103	16	64	Computer Engineering	M	Science
104	48	71	Biomedical Engineering	F	Science
105	49	58	Chemical Biology	F	Science
106	26	60	Biomedical Engineering	F	Science
107	32	57	Mechanical Engineering	M	Science
108	65	62	Mechanical Engineering	F	Science
109	40	118	Chemical Engineering	M	Science
110	33	77	Chemical Biology	M	Science
111	56	55	Chemical Biology	F	Science
112	35	48	Chemical Biology	M	Science
113	41	73	Environmental Engineering	F	Science
114	18	40	civil Engineering	M	Science
115	44	63	Mathematical Science	F	Science
116	27	37	Chemical Engineering	M	Science
117	41	49	Mechanical Engineering	F	Science
118	53	89	Mechanical Engineering	M	Science
119	44	80	Mechanical Engineering	M	Science
120	35	95	Mechanical Engineering	F	Science
121	52	52	Chemical Engineering	M	Science
122	39	37	Computer Science	M	Science
123	32	42	Mechanical Engineering	F	Science
124	29	72	Biomedical Engineering	M	Science
125	65	62	civil Engineering	F	Science
126	23	47	civil Engineering	M	Science
127	30	75	Chemical Engineering	M	Science
128	30	51	Music technology	M	Humanities
129	40	82	Mechanical Engineering	M	Science
130	16	75	Mechanical Engineering	M	Science
131	45	60	Computer Science	F	Science
132	34	52	Quanitative Finance	M	Science
133	48	85	Mechanical Engineering	M	Science
134	47	79	Biomedical Engineering	F	Science
135	11	69	Electrical Engineering	M	Science
136	29	69	Computer Science	M	Science
137	49	61	Applied Physics	F	Science
138	48	54	Computer Science	M	Science
139	37	93	Chemistry	F	Science
140	39	87	Engineering Management	M	Humanities
141	43	69	Biomedical Engineering	M	Science
142	39	53	Quanitative Finance	M	Science
143	22	86	CyberSecurity	M	Science
144	45	87	Chemical Biology	M	Science
145	43	79	Biomedical Engineering	M	Science
146	33	40	Computer Science	F	Science
147	43	34	Computer Science	M	Science
148	44	64	Quanitative Finance	F	Science
149	43	105	Chemical Engineering	M	Science
150	12	64	Music technology	F	Humanities
151	26	46	Computer Science	M	Science
152	19	45	Mechanical Engineering	M	Science
153	25	42	Computer Engineering	M	Science
154	56	66	civil Engineering	M	Science
155	39	45	Electrical Engineering	M	Science
156	42	56	Computer Science	M	Science
157	58	58	Mechanical Engineering	M	Science
158	26	46	Chemical Biology	M	Science
159	51	79	Biomedical Engineering	F	Science
160	39	89	Electrical Engineering	M	Science
161	29	62	Comptuer science	M	Science
162	29	68	Electrical Engineering	M	Science
163	57	70	Engineering Management	F	Humanities
164	37	74	Computer science	M	Science
165	70	67	Civil Engineering	F	Science
166	34	36	Civil Engineering	F	Science
167	37	84	Biomedical Engineering	M	Science
168	33	59	Naval Engineering	M	Science
169	53	58	Electrical Engineering	M	Science
170	29	60	Business and Technology	F	Humanities
171	28	44	mechanical engineer	M	Science
172	42	50	Computer science	M	Science
173	44	59	Chemical Engineering	M	Science
174	54	58	Biomedical Engineering	F	Science
175	41	58	Finance	M	Science
176	37	100	Computer Engineering	F	Science
177	53	90	Cybersecurity	M	Science
178	52	114	Biomedical Engineering	M	Science
179	27	87	Biomedical Engineering	F	Science
180	47	55	Biomedical Engineering	F	Science
181	28	84	Computer Science	M	Science
182	27	44	Chemical Engineering	M	Science
183	26	26	Cybersecurity	M	Science
184	28	44	Computer science	F	Science
185	56	60	Biomedical Engineering	M	Science
186	12	66	Computer Engineering	M	Science
187	36	78	Biomedical Engineering	M	Science
188	32	38	Biomedical Engineering	M	Science
189	34	64	Civil Engineering	M	Science
190	23	75	physics	M	Science
191	49	83	Engineering Undecided	F	Science
192	39	91	mechanical engineer	F	Science
193	20	23	mechanical engineer	M	Science
194	60	69	Chemical Engineering	F	Science
195	50	59	Computer Engineering	M	Science
196	36	54	Chemical Engineering	F	Science
197	41	66	Mechanical Engineering BE and Civil Engineering Master	F	Science
198	32	55	Chemical Engineer	F	Science
199	40	76	Chemical Biology	F	Science
200	44	56	Chemical Engineering	F	Science
201	10	86	Computer Engineering	M	Science
202	31	57	Biomedical Engineering	M	Science
203	41	61	Computer Science	M	Science
204	36	67	Computer Engineering	M	Science
205	35	82	Electrical Engineering	M	Science
206	34	77	Qualitative Finance	M	Science
207	50	78	Civil Engineering	M	Science
208	21	86	Chemical Engineering	F	Science
209	48	75	Mechanical Engineering	M	Science
210	35	83	Chemical Engineering	F	Science
211	38	107	Mechinal Engineering	M	Science
212	50	48	Chemical Biology	F	Science
213	33	87	Computer Science	M	Science
214	31	25	Engineering Undecided (probably computer engineering)	M	Science
215	30	84	Physics	M	Science
216	65	81	Mechanical Engineering	F	Science
217	35	77	Civil Engineering	F	Science
218	48	116	Engineering Undecided	M	Science
219	26	62	Mechanical Engineering	F	Science
220	49	61	Mechanical Engineering	F	Science
221	49	63	Biomedical Engineering	F	Science
222	29	40	Electrical Engineering	F	Science
223	37	56	Electrical Engineering	M	Science
224	36	104	Chemical Engineering	M	Science
225	59	67	Chemical Engineering	M	Science
226	37	75	Mechanical Engineering	M	Science
227	52	50	Civil Engineering	F	Science
228	39	63	Biomedical Engineering	F	Science
229	14	64	Science	M	Science
230	60	55	Engineering Management	F	Humanities
231	40	82	CPE	M	Science
232	46	81	Chemical Biology	F	Science
233	36	59	Mechanical Engineering	M	Science
234	46	52	Chemical Engineering	F	Science
235	47	91	Computer Science	M	Science
236	29	51	Mechanical Engineering	M	Science
237	35	65	Engineering Undecided	M	Science
238	39	56	Computer Engineering	M	Science
239	47	71	Biomedical Engineering	F	Science
240	41	40	Psychology	F	Humanities
241	54	48	Psychology	F	Humanities
242	22	71	Biology	M	Science
243	56	75	Psychology	F	Humanities
244	59	72	Biology	F	Science
245	40	53	Occupational Therapy	F	Humanities
246	46	45	Psychology	F	Humanities
247	41	28	Psychology	F	Humanities
248	59	67	Psychology	F	Humanities
249	42	50	Psychology	F	Humanities
250	59	52	Psychology	F	Humanities
251	35	58	Speech Therapist	F	Humanities
252	63	94	Psychology	M	Humanities
253	54	62	Psychology	F	Humanities
254	63	44	Psychology	F	Humanities
255	48	51	Psychology/special ed	F	Humanities
256	58	53	Education	F	Humanities
257	62	55	Psychology	F	Humanities
258	57	58	Psychology	F	Humanities
259	31	38	Psychology	F	Humanities
260	51	28	Psychology	F	Humanities
261	60	85	Psychology	F	Humanities
262	25	44	Psychology	F	Humanities
263	64	75	Psychology	F	Humanities
264	58	44	Psychology	F	Humanities
265	59	69	Psychology	F	Humanities
266	57	81	Biology	F	Science
267	61	68	Psychology	F	Humanities
268	61	67	Mathematics	F	Science
269	71	45	Psychology-minoring in math	F	Humanities
270	69	71	Mathematics	F	Science
271	34	72	Mathematics	F	Science
272	31	58	Mathematics	F	Science
273	39	31	Psychology	F	Humanities
274	40	27	Psychology	F	Humanities
275	62	41	Education	F	Humanities
276	56	17	Psychology	F	Humanities
277	25	47	Psychology	F	Humanities
278	55	73	Psychology	M	Humanities
279	37	77	Psychology	M	Humanities
280	33	65	Psychology	M	Humanities
281	61	32	Psychology	F	Humanities
282	58	119	Mathematics	F	Science
283	62	71	Biology	M	Science
284	25	69	BS	M	Humanities
285	38	82	Business	M	Humanities
286	31	67	Psychology	M	Humanities
287	45	60	Biology	M	Science
288	41	52	Psychology	M	Humanities
289	49	75	Biology	M	Science
290	17	73	Psychology	M	Humanities
291	38	35	Psychology	M	Humanities
292	26	42	Math	M	Science
293	40	50	Math	M	Science
294	40	70	Seince	M	Science
295	48	66	Mathematics	M	Science
296	59	59	Biology	M	Science
297	44	63	SPEECH LANGUAGE PATHOLOGIST	M	Humanities
298	52	66	Economics	M	Science
299	43	58	Biology	M	Science
300	63	25	OT	F	Humanities
301	44	44	Computer Science	F	Science
302	49	55	Computer Science	F	Science
303	55	67	Computer Science	F	Science
304	48	27	Psychology	M	Humanities
305	62	52	Psychology	F	Humanities
306	43	24	Psychology	F	Humanities
307	51	51	Psychology	F	Humanities
308	65	39	Education	F	Humanities
309	54	78	Business	F	Humanities
310	54	67	Undecided/liberal arts	F	Humanities
311	47	64	Biology	F	Science
312	57	36	Psychology	F	Humanities
313	67	76	Psychology	F	Humanities
314	37	95	Computer Science	F	Science
315	46	51	Computer Science	F	Science
316	33	56	Computer Science	F	Science
317	43	50	Psychology	F	Humanities
318	38	59	Psychology	F	Humanities
319	55	24	Psychology	F	Humanities
320	64	26	Psychology	F	Humanities
321	57	50	Special Edu.	F	Humanities
322	57	64	Psychology	F	Humanities
323	64	100	Psychology/Pre-med	M	Humanities
324	65	50	Psychology	F	Humanities
325	55	43	Education	F	Humanities
326	59	57	Psychology	F	Humanities
327	69	68	Psychology	F	Humanities
328	55	62	Special Edu.	F	Humanities
329	46	47	Speech & Communication	F	Humanities
330	32	66	Math	F	Science
331	48	33	Speech & Communication	F	Humanities
332	32	61	Math	F	Science
333	39	93	Education	F	Humanities
334	74	38	Undecided, Humanities	F	Humanities
335	57	66	Computer Science	F	Science
336	66	68	Psychology	F	Humanities
337	63	36	Psychology	F	Humanities
338	48	28	Psychology	F	Humanities
339	50	38	Psychology	F	Humanities
340	53	90	Actuarial Math	F	Science
341	22	66	Math/Actuarial science	F	Science
342	62	84	Mathematics/Actuary	F	Science
343	26	77	Actuarial science	F	Science
344	34	44	Math	F	Science
345	57	42	Math	M	Science
346	65	60	Actuarial science	F	Science
347	62	92	Psychology	M	Humanities
348	39	51	Psychology	F	Humanities
349	29	60	Psychology	M	Humanities
350	51	48	Psychology	F	Humanities
351	44	51	Psychology	F	Humanities
352	57	36	Psychology	F	Humanities
353	58	46	Psychology	F	Humanities
354	53	101	Psychology	F	Humanities
355	54	40	Psychology	F	Humanities
356	64	89	Biology	F	Science
357	39	48	Speech Ed.	F	Humanities
358	36	35	Social Work	F	Humanities
359	48	33	Psychology	F	Humanities
360	58	55	Psychology	F	Humanities
361	57	54	Psychology	M	Humanities
362	41	76	Economics	M	Science
363	38	70	Liberal Arts	M	Humanities
364	43	66	Accounting	M	Science
365	46	49	Accounting	M	Science
366	32	49	Math	M	Science
367	33	35	Psychology	M	Humanities
368	50	60	Education	M	Humanities
369	35	82	Finance	M	Science
370	35	38	Accounting	F	Science
371	45	40	Computer Science	F	Science
372	46	57	Business management	M	Humanities
373	31	39	Psychology	F	Humanities
374	56	35	Psychology	F	Humanities
375	49	57	Humanities	F	Humanities
376	26	36	Accounting	M	Science
377	57	44	Occupational Therapy	F	Humanities
378	52	38	Psychology	F	Humanities
379	65	51	Psychology	F	Humanities
380	58	71	Psychology	F	Humanities
381	47	56	Psychology	F	Humanities
382	61	41	Psychology	F	Humanities
383	57	56	Psychology	F	Humanities
384	71	44	Psychology	F	Humanities
385	65	32	Psychology	F	Humanities
386	58	42	Psychology	F	Humanities
387	47	59	Humanities	F	Humanities
388	65	54	Psychology	F	Humanities
389	40	39	Psychology	F	Humanities
390	57	36	Psychology	F	Humanities
391	49	32	Psychology	F	Humanities
392	40	33	Psychology	F	Humanities
393	60	86	Biology	M	Science
394	51	63	Psychology	M	Humanities
395	43	30	Psychology	M	Humanities
396	64	83	Psychology	M	Humanities
397	47	75	Psychology	M	Humanities
398	37	46	Psychology	M	Humanities
399	46	53	Math	M	Science
400	35	73	Biology	F	Science
401	47	95	Psychology	F	Humanities
402	58	68	Biology	F	Science
403	48	46	Political Science	F	Humanities
404	41	52	Humanities	F	Humanities
405	45	53	Speech and communications	M	Humanities
406	34	47	Biology	M	Science
407	69	86	Speech, Audiology, Business	M	Humanities
408	37	50	Humanities	M	Humanities
409	55	22	Biology	F	Science
410	37	61	Psychology	F	Humanities
411	61	52	Psychology	F	Humanities
412	62	70	Psychology	F	Humanities
413	35	22	Psychology	F	Humanities
414	50	36	Psychology	F	Humanities
415	25	45	Psychology	F	Humanities
416	60	86	Psychology	F	Humanities
417	41	22	Psychology	F	Humanities
418	29	84	Psychology	F	Humanities
419	54	53	Speech language pathology	F	Humanities
